# Supplementary material for: BmooMPα-I, a Metalloproteinase Isolated from Bothrops moojeni Venom, Reduces Blood Pressure, Reverses Left Ventricular Remodeling and Improves Cardiac Electrical Conduction in Rats with Renovascular Hypertension
Source: Toxins (Basel). 2022 Nov 5;14(11):766. doi: 10.3390/toxins14110766 (PMC9697896; doi:10.3390/toxins14110766)
Supplement: Supplementary file 1 [file toxins-14-00766-s001.zip]

Archive with 1 entries (1 files):
- toxins-1899460-supplementary.pdf
